# Supplementary material for: ﻿Thrixspermumtaeniophyllum (Orchidaceae, Epidendroideae), a new species from southwest China, based on molecular and morphological evidence
Source: PhytoKeys. 2023 Aug 7;230:145–56. doi: 10.3897/phytokeys.230.104273 (PMC10425955; doi:10.3897/phytokeys.230.104273)
Supplement: XML Treatment for Thrixspermum taeniophyllum [file phytokeys.230.104273-treatment1.xml]

<!DOCTYPE tp:taxon-treatment
  PUBLIC "-//TaxonX//DTD Taxonomic Treatment Publishing DTD v0 20100105//EN" "tax-treatment-NSO.dtd">
<tp:taxon-treatment xmlns:tp="http://www.plazi.org/taxpub"><tp:treatment-meta><kwd-group><label>Taxon classification</label><kwd>
                <named-content content-type="kingdom">Plantae</named-content>
              </kwd><kwd>
                <named-content content-type="order">Asparagales</named-content>
              </kwd><kwd>
                <named-content content-type="family">Orchidaceae</named-content>
              </kwd></kwd-group><mixed-citation publication-type="journal"><person-group><name><surname>Zhang</surname><given-names>Jun-Yi</given-names></name><name><surname>Cheng</surname><given-names>Yue-Hong</given-names></name><name><surname>Liao</surname><given-names>Min</given-names></name><name><surname>Liu</surname><given-names>Gui-Ying</given-names></name><name><surname>Yang</surname><given-names>Pan-Yan</given-names></name><name><surname>Xu</surname><given-names>Bo</given-names></name><name><surname>He</surname><given-names>Hai</given-names></name></person-group><article-title><italic><tp:taxon-name><tp:taxon-name-part taxon-name-part-type="genus" reg="﻿Thrixspermum">﻿Thrixspermum</tp:taxon-name-part><tp:taxon-name-part taxon-name-part-type="species" reg="taeniophyllum">taeniophyllum</tp:taxon-name-part></tp:taxon-name></italic> (<tp:taxon-name><tp:taxon-name-part taxon-name-part-type="family">Orchidaceae</tp:taxon-name-part></tp:taxon-name>, <tp:taxon-name><tp:taxon-name-part taxon-name-part-type="subfamily">Epidendroideae</tp:taxon-name-part></tp:taxon-name>), a new species from southwest China, based on molecular and morphological evidence</article-title><source>PhytoKeys</source><day>07</day><month>08</month><year>2023</year><volume>230</volume><fpage>145</fpage><lpage>156</lpage><pub-id pub-id-type="doi">10.3897/phytokeys.230.104273</pub-id></mixed-citation></tp:treatment-meta><tp:nomenclature><label>﻿</label><tp:taxon-name>
              <object-id xmlns:xlink="http://www.w3.org/1999/xlink" content-type="arpha" xlink:type="simple">EECE991C-23A6-5D43-BDF8-4A9F83D6740F</object-id>
              <tp:taxon-name-part taxon-name-part-type="genus" reg="Thrixspermum">Thrixspermum</tp:taxon-name-part>
              <tp:taxon-name-part taxon-name-part-type="species" reg="taeniophyllum">taeniophyllum</tp:taxon-name-part>
              <object-id xmlns:xlink="http://www.w3.org/1999/xlink" content-type="ipni" xlink:type="simple">urn:lsid:ipni.org:names:77324993-1</object-id>
            </tp:taxon-name><tp:taxon-authority>Jun Y.Zhang, H.He &amp; Yue H.Cheng</tp:taxon-authority><tp:taxon-status xmlns:xlink="http://www.w3.org/1999/xlink" xlink:type="simple">sp. nov.</tp:taxon-status><xref ref-type="fig" rid="F1">Figs 1A</xref><xref ref-type="fig" rid="F3">, 3</xref></tp:nomenclature><tp:treatment-sec sec-type="material" id="SECID0E44AE"><title>Type.</title><p>China. Sichuan Province, Wenchuan County, Wolong Town, in coniferous and broadleaf mixed forest, on tree trunks, elev. ca. 1762 m, in flower, 30 March 2022, <italic>Jun-Yi Zhang, Min Liao &amp; Yue-Hong Cheng ZJY144</italic> (holotype CDBI!).</p><fig id="F3" position="float" orientation="portrait"><object-id xmlns:xlink="http://www.w3.org/1999/xlink" content-type="doi" xlink:type="simple">10.3897/phytokeys.230.104273.figure3</object-id><object-id xmlns:xlink="http://www.w3.org/1999/xlink" content-type="arpha" xlink:type="simple">7DD37D5A-E901-59D8-AFDC-4D774DBE90DE</object-id><label>Figure 3.</label><caption><p><italic><tp:taxon-name><tp:taxon-name-part taxon-name-part-type="genus" reg="Thrixspermum">Thrixspermum</tp:taxon-name-part><tp:taxon-name-part taxon-name-part-type="species" reg="taeniophyllum">taeniophyllum</tp:taxon-name-part></tp:taxon-name></italic><bold>A</bold> flowering plant <bold>B</bold> leaves <bold>C</bold> inflorescence <bold>D</bold> part of the rachis showing persistent bracts <bold>E</bold> flower in front view <bold>F</bold> dissection of a flower (F1: dorsal sepal; F2–F3: petals; F4–F5: sepals; F6: labellum) <bold>G, H</bold> labellum <bold>I</bold> pollinia <bold>J</bold> gynandrium and ovary.</p></caption><graphic xmlns:xlink="http://www.w3.org/1999/xlink" xlink:href="phytokeys-230-145_article-104273__-g003.jpg" position="float" orientation="portrait" xlink:type="simple" id="oo_889340.jpg"><uri content-type="original_file" xlink:type="simple">https://binary.pensoft.net/fig/889340</uri></graphic></fig></tp:treatment-sec><tp:treatment-sec sec-type="diagnosis" id="SECID0EP6AE"><title>Diagnosis.</title><p>It is most similar to <italic><tp:taxon-name><tp:taxon-name-part taxon-name-part-type="genus" reg="Thrixspermum">Thrixspermum</tp:taxon-name-part><tp:taxon-name-part taxon-name-part-type="species" reg="japonicum">japonicum</tp:taxon-name-part></tp:taxon-name></italic> in morphology, but it differs from the latter by its often-branched stems (vs. unbranched stems), slightly fleshy strap-shaped leaves 5–7 cm long (vs. thinly leathery oblong leaves 2–4 cm long), longer inflorescences with 3–6 flowers (vs. shorter inflorescences with 2–3 flowers) and its capitate gynandrium with a lip-shaped mouth opening (vs. conical gynandrium with a triangular mouth opening). It also resembles <italic><tp:taxon-name><tp:taxon-name-part taxon-name-part-type="genus" reg="Thrixspermum">T.</tp:taxon-name-part><tp:taxon-name-part taxon-name-part-type="species" reg="saruwatarii">saruwatarii</tp:taxon-name-part></tp:taxon-name></italic> and <italic><tp:taxon-name><tp:taxon-name-part taxon-name-part-type="genus" reg="Thrixspermum">T.</tp:taxon-name-part><tp:taxon-name-part taxon-name-part-type="species" reg="pygmaeum">pygmaeum</tp:taxon-name-part></tp:taxon-name></italic> and morphological comparison amongst the four species is visualised in Fig. <xref ref-type="fig" rid="F1">1</xref> and summarised in Table <xref ref-type="table" rid="T1">1</xref>.</p></tp:treatment-sec><tp:treatment-sec sec-type="description" id="SECID0E6AAG"><title>Description.</title><p><bold>Epiphytic</bold> on tree trunks. <bold>Roots</bold> vermiform and slender. <bold>Stems</bold> ascending or pendulous especially when in flowering, 4–8 cm long, ca. 1.5 mm thick, often branched, internodes 5–8 mm apart. <bold>Leaves</bold> green, dichotomously alternate, slightly fleshy, strap-shaped, 5–7 × 0.5–1 cm, apex acute and bifid with two unequally mucronate tips. <bold>Inflorescence</bold> arising from basal stem laterally or opposite to leaves, usually pendulous, 6–12 cm long; rachis slightly flexuous and slightly thickened distally, 4–6 cm long, laxly 3–6 flowered; bracts spirally arranged, obliquely patent, ca. 3 mm long, broadly ovate-triangular, apex acute. <bold>Flowers</bold> initially white and later turning creamy yellow, blossoming almost simultaneously; dorsal and lateral sepals similar, elliptic, 5–7 × 3.5–4.5 mm, apex obtuse, with obscure 3 veins; petals narrowly elliptic, smaller than sepals, 4.5–6 × 2–3 mm, apex obtuse, with obscure 1 or 2 veins; labellum small, three-lobed, base shallowly saccate; lateral lobes erect, triangularly oblong, ca. 2.5 mm, apex rounded or ± notched, inner surface with many purplish-red stripes; mid-lobe fleshy, reddish-brown, very small, apex ended with triangular teeth; disc concave, inside base densely covered with red purple or golden yellow hairs; gynandrium capitate, with a lip-shaped mouth opening; ca. 2.5 mm high; column foot ca. 1.2 mm, with one joint at the junction with the labellum; pollinia 4 grouped into two nearly similar masses, ca. 0.8 × 0.7 mm, yellow, full and obovately spherical. <bold>Fruits</bold> unseen.</p></tp:treatment-sec><tp:treatment-sec sec-type="distribution" id="SECID0ETBAG"><title>Distribution and habitat.</title><p><italic><tp:taxon-name><tp:taxon-name-part taxon-name-part-type="genus" reg="Thrixspermum">Thrixspermum</tp:taxon-name-part><tp:taxon-name-part taxon-name-part-type="species" reg="taeniophyllum">taeniophyllum</tp:taxon-name-part></tp:taxon-name></italic> was found in Wenchuan County, Sichuan Province, southwest China. It is epiphytic on trees in coniferous and broadleaf mixed forest at an elevational range between 1260 and 1770 m.</p></tp:treatment-sec><tp:treatment-sec sec-type="phenology" id="SECID0EECAG"><title>Phenology.</title><p>Flowering in March and April.</p></tp:treatment-sec><tp:treatment-sec sec-type="etymology" id="SECID0EJCAG"><title>Etymology.</title><p>The specific epithet <italic>taeniophyllum</italic> is a compound adjective referring to the shape of leaves of this new species. A Chinese name, dai ye bai dian lan (带叶白点兰), is also suggested, based on the its leaf feature.</p></tp:treatment-sec><tp:treatment-sec sec-type="material" id="SECID0ERCAG"><title>Additional specimens examined.</title><p>China. Sichuan Province, Wenchuan County, Wolong Town, evergreen broad-leaved forest, on tree trunks, elev. ca. 1769 m, in flower, 1 May 2023, <italic>Jun-Yi Zhang &amp; Yue-Hong Cheng ZJY189</italic> (CDBI!); Sichuan Province, Wenchuan County, Gengda Town, evergreen broad-leaved forest, on tree trunks, elev. ca. 1508 m, in flower, 2 May 2023, <italic>Jun-Yi Zhang &amp; Yue-Hong Cheng ZJY191</italic> (CDBI!); Sichuan Province, Wenchuan County, Gengda Town, evergreen broad-leaved forest, on tree trunks, elev. ca. 1520 m, in flower, 2 May 2023, <italic>Jun-Yi Zhang &amp; Yue-Hong Cheng ZJY192</italic> (CDBI!).</p></tp:treatment-sec><tp:treatment-sec sec-type="Examined specimens of Thrixspermum japonicum" id="SECID0E4CAG"><title>Examined specimens of <tp:taxon-name><tp:taxon-name-part taxon-name-part-type="genus" reg="Thrixspermum">Thrixspermum</tp:taxon-name-part><tp:taxon-name-part taxon-name-part-type="species" reg="japonicum">japonicum</tp:taxon-name-part></tp:taxon-name>.</title><p>Japan. <italic>P. F. V. Siebold, s.n.</italic> (holotype L; It is not clear whether duplicates exist); China. Sichuan, Emeishan, elev. ca. 990 m, 12 July 1980, <italic>K. Y. Lang, B. C. Gao et al. 044</italic> (PE); Baoxing, elev. ca. 1800 m, 2 April 1983, <italic>D. Y. Peng 47469</italic> (CDBI!); Beichuan, elev. ca. 1640 m, 1 August 1984, <italic>C. L. Tang et al. 284</italic> (CDBI!). Chongqing: Nanchuan, elev. ca. 900 m, 2 November 1983, <italic>Z. Y. Liu 4669</italic> (IMC); Nanchuan, elev. ca. 850 m, 30 May 1984, <italic>Z. Y. Liu 5219</italic> (PE).</p></tp:treatment-sec><tp:treatment-sec sec-type="Examined specimens of Thrixspermum saruwatarii" id="SECID0E1DAG"><title>Examined specimens of <tp:taxon-name><tp:taxon-name-part taxon-name-part-type="genus" reg="Thrixspermum">Thrixspermum</tp:taxon-name-part><tp:taxon-name-part taxon-name-part-type="species" reg="saruwatarii">saruwatarii</tp:taxon-name-part></tp:taxon-name>.</title><p>China. Taiwan, Alishan, 8 April 1916, <italic>B. Hayata, s.n.</italic> (holotype TI); Kaohsiung, 20 October 1934, <italic>S. Sasaki, s.n.</italic> (TAI). Yunnan, Gongshan, elev. ca. 1702 m, 20 May 2007, <italic>X. H. Jin 9001</italic> (PE). Hunan, Ningyuan, elev. ca. 340 m, 8 May 2011, <italic>X. L. Yu 11050801</italic> (CSFI). Guangdong, Dapu, elev. ca. 700 m, 9 June 1957, <italic>L. Deng 4953</italic> (IBSC).</p></tp:treatment-sec><tp:treatment-sec sec-type="Examined specimens of Thrixspermum pygmaeum" id="SECID0EVEAG"><title>Examined specimens of <tp:taxon-name><tp:taxon-name-part taxon-name-part-type="genus" reg="Thrixspermum">Thrixspermum</tp:taxon-name-part><tp:taxon-name-part taxon-name-part-type="species" reg="pygmaeum">pygmaeum</tp:taxon-name-part></tp:taxon-name>.</title><p>China. Taiwan, Taipingshan, 3 April 1940, <italic>Y. Kobayashi, s.n.</italic> (TI); Taitung, 22 March 1932, <italic>S. Sasaki, s.n.</italic> (TAI); Miaoli, 13 November 1972, <italic>C. C. Hsu 12600</italic> (TAI); Ilan, 10 March 2013, <italic>C. C. Hsu, s.n.</italic> (TAI).</p></tp:treatment-sec><tp:treatment-sec><!--Section generated to contain objects referenced in tp:taxon-treatment.--><fig id="F1" position="float" orientation="portrait"><object-id xmlns:xlink="http://www.w3.org/1999/xlink" content-type="doi" xlink:type="simple">10.3897/phytokeys.230.104273.figure1</object-id><object-id xmlns:xlink="http://www.w3.org/1999/xlink" content-type="arpha" xlink:type="simple">2378F7C8-D799-5613-BF99-B938D9A4E3A1</object-id><label>Figure 1.</label><caption><p>Comparison of four species of <italic><tp:taxon-name><tp:taxon-name-part taxon-name-part-type="genus" reg="Thrixspermum">Thrixspermum</tp:taxon-name-part></tp:taxon-name></italic>. Living plant of <italic><tp:taxon-name><tp:taxon-name-part taxon-name-part-type="genus" reg="Thrixspermum">T.</tp:taxon-name-part><tp:taxon-name-part taxon-name-part-type="species" reg="taeniophyllum">taeniophyllum</tp:taxon-name-part></tp:taxon-name></italic> (<bold>A</bold>), <italic><tp:taxon-name><tp:taxon-name-part taxon-name-part-type="genus" reg="Thrixspermum">T.</tp:taxon-name-part><tp:taxon-name-part taxon-name-part-type="species" reg="japonicum">japonicum</tp:taxon-name-part></tp:taxon-name></italic> (<bold>B</bold>), <italic><tp:taxon-name><tp:taxon-name-part taxon-name-part-type="genus" reg="Thrixspermum">T.</tp:taxon-name-part><tp:taxon-name-part taxon-name-part-type="species" reg="saruwatarii">saruwatarii</tp:taxon-name-part></tp:taxon-name></italic> (<bold>C</bold>) and <italic><tp:taxon-name><tp:taxon-name-part taxon-name-part-type="genus" reg="Thrixspermum">T.</tp:taxon-name-part><tp:taxon-name-part taxon-name-part-type="species" reg="pygmaeum">pygmaeum</tp:taxon-name-part></tp:taxon-name></italic> (<bold>D</bold>); Detailed colour photos of <italic><tp:taxon-name><tp:taxon-name-part taxon-name-part-type="genus" reg="Thrixspermum">T.</tp:taxon-name-part><tp:taxon-name-part taxon-name-part-type="species" reg="japonicum">japonicum</tp:taxon-name-part></tp:taxon-name></italic> (<bold>E: a</bold> habit <bold>b</bold> leaves <bold>c</bold> inflorescence <bold>d, e</bold> flower in front and back view <bold>f1</bold> dorsal sepal <bold>f2–3</bold> petals <bold>f4–5</bold> sepals <bold>f6, h</bold> labellum <bold>g</bold> gynandrium and ovary <bold>i</bold> anther cap); Type specimens of <italic><tp:taxon-name><tp:taxon-name-part taxon-name-part-type="genus" reg="Thrixspermum">T.</tp:taxon-name-part><tp:taxon-name-part taxon-name-part-type="species" reg="taeniophyllum">taeniophyllum</tp:taxon-name-part></tp:taxon-name></italic> (<bold>F</bold>: holotype at CDBI), <italic><tp:taxon-name><tp:taxon-name-part taxon-name-part-type="genus" reg="Thrixspermum">T.</tp:taxon-name-part><tp:taxon-name-part taxon-name-part-type="species" reg="japonicum">japonicum</tp:taxon-name-part></tp:taxon-name></italic><bold>(G</bold>: holotype at L) and <italic><tp:taxon-name><tp:taxon-name-part taxon-name-part-type="genus" reg="Thrixspermum">T.</tp:taxon-name-part><tp:taxon-name-part taxon-name-part-type="species" reg="saruwatarii">saruwatarii</tp:taxon-name-part></tp:taxon-name></italic> (<bold>H</bold>: holotype at TI); and a representative specimen of <italic><tp:taxon-name><tp:taxon-name-part taxon-name-part-type="genus" reg="Thrixspermum">T.</tp:taxon-name-part><tp:taxon-name-part taxon-name-part-type="species" reg="pygmaeum">pygmaeum</tp:taxon-name-part></tp:taxon-name></italic> (<bold>I</bold>: TI). [Images <bold>A</bold> and <bold>E</bold> photographed by Min Liao; image <bold>B</bold> photographed by Yue-Hong Cheng; image <bold>C</bold> cited from website (<ext-link xmlns:xlink="http://www.w3.org/1999/xlink" xlink:href="https://kevinyu589.blogspot.com/" ext-link-type="uri" xlink:type="simple">https://kevinyu589.blogspot.com/</ext-link>) image <bold>D</bold> cited from website (<ext-link xmlns:xlink="http://www.w3.org/1999/xlink" xlink:href="https://www.gbif.org/species/2846707" ext-link-type="uri" xlink:type="simple">https://www.gbif.org/species/2846707</ext-link>); the image of the type specimen of <italic><tp:taxon-name><tp:taxon-name-part taxon-name-part-type="genus" reg="Thrixspermum">T.</tp:taxon-name-part><tp:taxon-name-part taxon-name-part-type="species" reg="japonicum">japonicum</tp:taxon-name-part></tp:taxon-name></italic> was obtained from JSTOR and those of <italic><tp:taxon-name><tp:taxon-name-part taxon-name-part-type="genus" reg="Thrixspermum">T.</tp:taxon-name-part><tp:taxon-name-part taxon-name-part-type="species" reg="saruwatarii">saruwatarii</tp:taxon-name-part></tp:taxon-name></italic> and <italic><tp:taxon-name><tp:taxon-name-part taxon-name-part-type="genus" reg="Thrixspermum">T.</tp:taxon-name-part><tp:taxon-name-part taxon-name-part-type="species" reg="pygmaeum">pygmaeum</tp:taxon-name-part></tp:taxon-name></italic> were cited from available from Plants of Taiwan (<ext-link xmlns:xlink="http://www.w3.org/1999/xlink" xlink:href="https://tai2.ntu.edu.tw/search/2" ext-link-type="uri" xlink:type="simple">https://tai2.ntu.edu.tw/search/2</ext-link>)].</p></caption><graphic xmlns:xlink="http://www.w3.org/1999/xlink" xlink:href="phytokeys-230-145_article-104273__-g001.jpg" position="float" orientation="portrait" xlink:type="simple" id="oo_889338.jpg"><uri content-type="original_file" xlink:type="simple">https://binary.pensoft.net/fig/889338</uri></graphic></fig><table-wrap id="T1" position="float" orientation="portrait"><label>Table 1.</label><caption><p>Morphological comparison amongst <italic><tp:taxon-name><tp:taxon-name-part taxon-name-part-type="genus" reg="Thrixspermum">Thrixspermum</tp:taxon-name-part><tp:taxon-name-part taxon-name-part-type="species" reg="taeniophyllum">taeniophyllum</tp:taxon-name-part></tp:taxon-name></italic>, <italic><tp:taxon-name><tp:taxon-name-part taxon-name-part-type="genus" reg="Thrixspermum">T.</tp:taxon-name-part><tp:taxon-name-part taxon-name-part-type="species" reg="japonicum">japonicum</tp:taxon-name-part></tp:taxon-name></italic>, <italic><tp:taxon-name><tp:taxon-name-part taxon-name-part-type="genus" reg="Thrixspermum">T.</tp:taxon-name-part><tp:taxon-name-part taxon-name-part-type="species" reg="saruwatarii">saruwatarii</tp:taxon-name-part></tp:taxon-name></italic> and <italic><tp:taxon-name><tp:taxon-name-part taxon-name-part-type="genus" reg="Thrixspermum">T.</tp:taxon-name-part><tp:taxon-name-part taxon-name-part-type="species" reg="pygmaeum">pygmaeum</tp:taxon-name-part></tp:taxon-name></italic>. Characters of the last three species are modified from the respective protologues (<xref ref-type="bibr" rid="B16">Miquel 1866</xref>; <xref ref-type="bibr" rid="B10">King and Pantling 1898</xref>; <xref ref-type="bibr" rid="B7">Hayata 1916</xref>) and Flora of China (<xref ref-type="bibr" rid="B3">Chen et al. 2009</xref>).</p></caption><table id="TID0EOMAG" rules="all"><tbody><tr><th rowspan="1" colspan="1">Character</th><th rowspan="1" colspan="1">
                  <italic>
                    <tp:taxon-name><tp:taxon-name-part taxon-name-part-type="genus" reg="Thrixspermum">T.</tp:taxon-name-part><tp:taxon-name-part taxon-name-part-type="species" reg="taeniophyllum">taeniophyllum</tp:taxon-name-part></tp:taxon-name>
                  </italic>
                </th><th rowspan="1" colspan="1">
                  <italic>
                    <tp:taxon-name><tp:taxon-name-part taxon-name-part-type="genus" reg="Thrixspermum">T.</tp:taxon-name-part><tp:taxon-name-part taxon-name-part-type="species" reg="japonicum">japonicum</tp:taxon-name-part></tp:taxon-name>
                  </italic>
                </th><th rowspan="1" colspan="1">
                  <italic>
                    <tp:taxon-name><tp:taxon-name-part taxon-name-part-type="genus" reg="Thrixspermum">T.</tp:taxon-name-part><tp:taxon-name-part taxon-name-part-type="species" reg="saruwatarii">saruwatarii</tp:taxon-name-part></tp:taxon-name>
                  </italic>
                </th><th rowspan="1" colspan="1">
                  <italic>
                    <tp:taxon-name><tp:taxon-name-part taxon-name-part-type="genus" reg="Thrixspermum">T.</tp:taxon-name-part><tp:taxon-name-part taxon-name-part-type="species" reg="pygmaeum">pygmaeum</tp:taxon-name-part></tp:taxon-name>
                  </italic>
                </th></tr><tr><td rowspan="1" colspan="1">Stems</td><td rowspan="1" colspan="1">
                  <bold>4–8 cm long, often branched, internodes 5–8 mm</bold>
                </td><td rowspan="1" colspan="1">3–13 cm long, unbranched, internodes 3–5 mm</td><td rowspan="1" colspan="1">shorter than 2 cm, unbranched, internodes ≤ 1 mm</td><td rowspan="1" colspan="1">shorter than 3 cm, unbranched, internodes ≤ 1 mm</td></tr><tr><td rowspan="1" colspan="1">Leaves</td><td rowspan="1" colspan="1">dichotomously alternate, <bold>slightly fleshy</bold>, <bold>strap-shaped</bold>, <bold>5–7 × 0.5–1 cm</bold></td><td rowspan="1" colspan="1">dichotomously alternate, thinly leathery, oblong, 2–4 × 0.5–0.7 cm</td><td rowspan="1" colspan="1">nearly basal, narrowly oblong or linear-oblanceolate, 4–8 × 0.5–2 cm</td><td rowspan="1" colspan="1">nearly basal, elliptic to linear-oblong, rarely falcate, 2–8 × 0.7–1.5 cm</td></tr><tr><td rowspan="1" colspan="1">Inflorescences</td><td rowspan="1" colspan="1">
                  <bold>6–12 cm long, with 3–6 flowers</bold>
                </td><td rowspan="1" colspan="1">3–5 cm long, with 2–3 flowers</td><td rowspan="1" colspan="1">longer than 8 cm, with 1–4 flowers</td><td rowspan="1" colspan="1">2–4 cm long, with 2–4 flowers</td></tr><tr><td rowspan="1" colspan="1">Floral bracts</td><td rowspan="1" colspan="1">broadly ovate-triangular, ca. 4 mm</td><td rowspan="1" colspan="1">broadly ovate-triangular, ca. 2.5 mm</td><td rowspan="1" colspan="1">ovate-triangular, 2–3 mm</td><td rowspan="1" colspan="1">ovate, 2–3 mm</td></tr><tr><td rowspan="1" colspan="1">Dorsal sepal</td><td rowspan="1" colspan="1">elliptic, 5–7 × 3.5–4.5 mm</td><td rowspan="1" colspan="1">oblong, 5–7 × 2.5–3 mm</td><td rowspan="1" colspan="1">oblong, 7–8 × 3–5 mm</td><td rowspan="1" colspan="1">elliptic, 6–8 × 4–5 mm</td></tr><tr><td rowspan="1" colspan="1">Lateral sepals</td><td rowspan="1" colspan="1">elliptic, 5–7 × 3.5–4.5 mm</td><td rowspan="1" colspan="1">ovate-lanceolate, 5–7 × 2.5–3 mm</td><td rowspan="1" colspan="1">slightly oblique, 7–8 × 3–5 mm</td><td rowspan="1" colspan="1">obliquely ovate, 6–7 × 4–5 mm</td></tr><tr><td rowspan="1" colspan="1">Petals</td><td rowspan="1" colspan="1">narrowly elliptic, 4.5–6 × 2–3 mm</td><td rowspan="1" colspan="1">narrowly oblong, 5–6 × 1.5–2 mm</td><td rowspan="1" colspan="1">linear, falcate, 5–6 × ca. 2 mm</td><td rowspan="1" colspan="1">oblong-spatulate, 6–7 × 2–3 mm</td></tr><tr><td rowspan="1" colspan="1">Lateral lobes of labellum</td><td rowspan="1" colspan="1">erect, nearly oblong, ca. 2.5 mm</td><td rowspan="1" colspan="1">narrowly ovate-oblong, ca. 2.5 mm</td><td rowspan="1" colspan="1">erect, falcate, ca. 3 mm</td><td rowspan="1" colspan="1">erect, oblong, falcate, 6–7 mm</td></tr><tr><td rowspan="1" colspan="1">Mid-lobe of labellum</td><td rowspan="1" colspan="1">fleshy, very small, teeth triangular</td><td rowspan="1" colspan="1">fleshy, very small, semi-orbicular</td><td rowspan="1" colspan="1">fleshy, very small, triangular</td><td rowspan="1" colspan="1">fleshy, small, semi-orbicular</td></tr><tr><td rowspan="1" colspan="1">Lip disc</td><td rowspan="1" colspan="1">without a callus, slightly depressed, with red purple or golden yellow hairs</td><td rowspan="1" colspan="1">with a callus, slightly depressed, densely tomentose</td><td rowspan="1" colspan="1">with a callus, where a tuft of brownish-yellowish hairs arises</td><td rowspan="1" colspan="1">without a callus, slightly depressed, with a tuft of purple hairs</td></tr><tr><td rowspan="1" colspan="1">Gynandrium</td><td rowspan="1" colspan="1">
                  <bold>Capitate, mouth opening lip-shaped</bold>
                </td><td rowspan="1" colspan="1">conical, mouth opening triangular</td><td rowspan="1" colspan="1">cylindrical, mouth opening semi-lunar</td><td rowspan="1" colspan="1">cylindrical, mouth opening semi-lunar</td></tr></tbody></table></table-wrap></tp:treatment-sec><ref-list><ref id="B16"><mixed-citation xmlns:xlink="http://www.w3.org/1999/xlink" xlink:type="simple"><person-group><name name-style="western"><surname>Miquel</surname><given-names>FAW</given-names></name></person-group> (<year>1866</year>) Prolusio florae laponicae. Annales Musei Botanici Lugduno-Batavi 2: 69–212, 257–300.</mixed-citation></ref><ref id="B10"><mixed-citation xmlns:xlink="http://www.w3.org/1999/xlink" xlink:type="simple"><person-group><name name-style="western"><surname>King</surname><given-names>G</given-names></name><name name-style="western"><surname>Pantling</surname><given-names>R</given-names></name></person-group> (<year>1898</year>) Orchids of the Sikkim-Himalaya. Annals of the Royal Botanic Garden, Calcutta 8: 207.</mixed-citation></ref><ref id="B7"><mixed-citation xmlns:xlink="http://www.w3.org/1999/xlink" xlink:type="simple"><person-group><name name-style="western"><surname>Hayata</surname><given-names>B</given-names></name></person-group> (<year>1916</year>) <source>Icones Plantarum Formosarum nec non et contributiones ad floram Formosanam, vol. 6.</source><publisher-name>Governmnet of Formosa</publisher-name>, <publisher-loc>Taihoku</publisher-loc>, <size units="page">168 pp</size>.</mixed-citation></ref><ref id="B3"><mixed-citation xmlns:xlink="http://www.w3.org/1999/xlink" xlink:type="simple"><person-group><name name-style="western"><surname>Chen</surname><given-names>SC</given-names></name><name name-style="western"><surname>Tsi</surname><given-names>ZH</given-names></name><name name-style="western"><surname>Wood</surname><given-names>JJ</given-names></name></person-group> (<year>2009</year>) <article-title><italic><tp:taxon-name><tp:taxon-name-part taxon-name-part-type="genus">Thrixspermum</tp:taxon-name-part></tp:taxon-name></italic> Lour.</article-title> In: <person-group><name name-style="western"><surname>Wu</surname><given-names>ZY</given-names></name><name name-style="western"><surname>Raven</surname><given-names>PH</given-names></name><name name-style="western"><surname>Hong</surname><given-names>DY</given-names></name></person-group> (<role>Eds</role>) <issue-title>Flora of China, vol.</issue-title><source>19 (<tp:taxon-name><tp:taxon-name-part taxon-name-part-type="family">Orchidaceae</tp:taxon-name-part></tp:taxon-name>). Missouri Botanical Garden Press, St. Louis and Science Press, Beijing</source>, <fpage>336</fpage>–<lpage>342</lpage>.</mixed-citation></ref></ref-list></tp:taxon-treatment>
